# Supplementary material for: Prediction of All-Cause Mortality Following Percutaneous Coronary Intervention in Bifurcation Lesions Using Machine Learning Algorithms
Source: J Pers Med. 2022 Jun 17;12(6):990. doi: 10.3390/jpm12060990 (PMC9224705; doi:10.3390/jpm12060990)
Supplement: Supplementary file 1 [file jpm-12-00990-s001.zip]

Archive with 1 entries (1 files):
- jpm-1747321-supplementary.pdf
